# Supplementary material for: Reconfigurable Multi-Channel Gas-Sensor Array for Complex Gas Mixture Identification and Fish Freshness Classification
Source: Sensors (Basel). 2025 Oct 7;25(19):6212. doi: 10.3390/s25196212 (PMC12526641; doi:10.3390/s25196212)
Supplement: Supplementary file 1 [file sensors-25-06212-s001.zip]

Archive with 1 entries (1 files):
- sensors-3906602-supplementary.pdf
